# Supplementary material for: Clinical Variability Within the PLOD2-Associated Phenotypic Continuum: Three Novel Variants in Four Patients from a Descriptive Case Series
Source: Genes (Basel). 2026 May 5;17(5):556. doi: 10.3390/genes17050556 (PMC13206548; doi:10.3390/genes17050556)
Supplement: Supplementary file 1 [file genes-17-00556-s001.zip]

Archive with 1 entries (1 files):
- genes-4289618-supplementary.pdf
